# Supplementary material for: Youngimonas ophiurae sp. nov., a Quorum-Quenching Marine Bacterium Isolated from a Brittle Star in the South China Sea, and Reclassification of Lutimaribacter litoralis as Youngimonas litoralis comb. nov
Source: Microorganisms. 2025 Nov 22;13(12):2661. doi: 10.3390/microorganisms13122661 (PMC12735020; doi:10.3390/microorganisms13122661)
Supplement: Supplementary file 1 [file microorganisms-13-02661-s001.zip]

Archive with 2 entries (2 files):
- Supplementary materials-Figure S1-S7-Table S1-S3.pdf
- Supplementary Table 4-7.xlsx
