# Supplementary material for: Youngimonas ophiurae sp. nov., a Quorum-Quenching Marine Bacterium Isolated from a Brittle Star in the South China Sea, and Reclassification of Lutimaribacter litoralis as Youngimonas litoralis comb. nov
Source: Microorganisms. 2025 Nov 22;13(12):2661. doi: 10.3390/microorganisms13122661 (PMC12735020; doi:10.3390/microorganisms13122661)
Supplement: Supplementary file 1 [file microorganisms-13-02661-s001.zip › Supplementary Table 4-7.xlsx]

## Sheet: Table S4
Table S4: Number of marker genes associated with hydrocarbon degradation
			CANT_HYD hits ( --cut_nc)															KofamKOALA hits (< 1e-50)
group	Respiration	CANT_HYD_HMM	S70T	S69A	Y. vesicularis CC-AMW-ET	L. litoralis JCM 17792T	T. autumnalis LMG 29904T	T. mediterranea DSM 16398T	T. aquimarina KMM 8518T	T. mangrovi GS-10T	R. gelatinovora corrig. DSM 5887T	L. taeanensis DSM 22007T	L. degradans EGI FJ00013T	L. pacificus DSM 29620T	L. saemankumensis DSM 28010T	L. marinistellae KCTC 42911T	KEGG_ko	S70T	S69A	Y. vesicularis CC-AMW-ET	L. litoralis JCM 17792T	T. autumnalis LMG 29904T	T. mediterranea DSM 16398T	T. aquimarina KMM 8518T	T. mangrovi GS-10T	R. gelatinovora corrig. DSM 5887T	L. taeanensis DSM 22007T	L. degradans EGI FJ00013T	L. pacificus DSM 29620T	L. saemankumensis DSM 28010T	L. marinistellae KCTC 42911T	KEGG_KO_Description_Short	KEGG_KO_Description_Long	PFAMs
alkane	aerobic	AlkB										1					ko:K00496	2	2	2	2	3	2	2	2	3	3	2	3	2	2	alkB1_2, alkM	alkane 1-monooxygenase	FA_desaturase;Rubredoxin
alkane	aerobic	AlmA_GroupI															ko:K10215	1	1		1								3	1	1	ethA	monooxygenase	Abhydrolase_1,Abhydrolase_6,FMO-like,NAD_binding_8,Pyr_redox_2,Pyr_redox_3; FMO-like,NAD_binding_8,Pyr_redox_3
alkane	aerobic	AlmA_GroupIII															-															-	-	FMO-like,NAD_binding_8,Pyr_redox_3
alkane	aerobic	CYP153															-															-	-	p450
alkane	aerobic	LadA_alpha															ko:K20938															ladA	long-chain alkane monooxygenase	Bac_luciferase
alkane	aerobic	LadA_beta															-																	Bac_luciferase
alkane	aerobic	LadB															ko:K04091,ko:K20938								1							ssuD, msuD;ladA	alkanesulfonate monooxygenase; long-chain alkane monooxygenase	Bac_luciferase
alkane	aerobic	pBmoA															ko:K10944															pmoA-amoA	methane/ammonia monooxygenase subunit A	AMO
alkane	aerobic	pBmoB															ko:K10945															pmoB-amoB	methane/ammonia monooxygenase subunit B	Monooxygenase_B
alkane	aerobic	pBmoC															ko:K10946															pmoC-amoC	methane/ammonia monooxygenase subunit C	AmoC
alkane	aerobic	PrmA															ko:K18223															prmA	propane 2-monooxygenase large subunit	Phenol_Hydrox
alkane	aerobic	PrmC															ko:K18224															prmC	propane 2-monooxygenase small subunit	Phenol_Hydrox
alkane	aerobic	sBmoX															ko:K16157															mmoX	methane monooxygenase component A alpha chain	Phenol_Hydrox
alkane	aerobic	sBmoY															ko:K16158															mmoY	methane monooxygenase component A beta chain	Phenol_Hydrox
aromatic	aerobic	DmpO															ko:K16245															dmpO, poxE, tomA4	phenol/toluene 2-monooxygenase (NADH) P4/A4	Phenol_monoox
aromatic	aerobic	DszC															ko:K22219															dszC	dibenzothiophene monooxygenase	Acyl-CoA_dh_2,Acyl-CoA_dh_M,Acyl-CoA_dh_N
aromatic	aerobic	MAH_alpha															ko:K03268,ko:K05708,ko:K08689,ko:K14748	4	4							3	5	2	2	2	2	todC1, bedC1, tcbAa;hcaE, hcaA1;bphAa, bphA1, bphA	benzene/toluene/chlorobenzene dioxygenase subunit alpha; 3-phenylpropionate/trans-cinnamate dioxygenase subunit alpha; biphenyl 2,3-dioxygenase subunit alpha	Rieske,Ring_hydroxyl_A
aromatic	aerobic	MAH_beta															ko:K14580,ko:K15750,ko:K16268															nahAd, ndoC, nbzAd, dntAd; bphAb, bphA2, bphE; todC2, bedC2, tcbAb	naphthalene 1,2-dioxygenase subunit beta; biphenyl 2,3-dioxygenase subunit beta; benzene/toluene/chlorobenzene dioxygenase subunit beta	Ring_hydroxyl_B
aromatic	aerobic	NdoB	1	1													ko:K14579	1	1							1	2	1	1	1	1	nahAc, ndoB, nbzAc, dntAc	naphthalene 1,2-dioxygenase subunit alpha	Rieske,Ring_hydroxyl_A
aromatic	aerobic	non_NdoB_type				1		1		1							-															-	-	Ring_hydroxyl_A
aromatic	aerobic	PAH_NdoC															ko:K05709,ko:K14580,ko:K15750,ko:K16268															hcaF, hcaA2;nahAd, ndoC, nbzAd, dntAd;bphAb, bphA2, bphE;todC2, bedC2, tcbAb	3-phenylpropionate/trans-cinnamate dioxygenase subunit beta; naphthalene 1,2-dioxygenase subunit beta; biphenyl 2,3-dioxygenase subunit beta; benzene/toluene/chlorobenzene dioxygenase subunit beta	Ring_hydroxyl_B
aromatic	aerobic	TmoA_BmoA															ko:K15760,ko:K18223								1							tmoA, tbuA1, touA; prmA	toluene monooxygenase system protein A; propane 2-monooxygenase large subunit	Phenol_Hydrox,YHS
aromatic	aerobic	TmoB_BmoB															ko:K15761															tmoB, tbuU, touB	toluene monooxygenase system protein B	TmoB
aromatic	aerobic	TmoE															ko:K15764								1							tmoE, tbuA2, touE	toluene monooxygenase system protein E	Phenol_Hydrox
aromatic	aerobic	TomA1															ko:K15764,ko:K16243								1							tmoE, tbuA2, touE; dmpL, poxB, tomA1	toluene monooxygenase system protein E; phenol/toluene 2-monooxygenase (NADH) P1/A1	Phenol_Hydrox
aromatic	aerobic	TomA3															ko:K16242								1							dmpN, poxD, tomA3	phenol/toluene 2-monooxygenase (NADH) P3/A3	Phenol_Hydrox,YHS
aromatic	aerobic	TomA4															ko:K16245															dmpO, poxE, tomA4	phenol/toluene 2-monooxygenase (NADH) P4/A4	Phenol_monoox
alkane	anaerobic	ahyA															ko:K00370,ko:K07306,ko:K10700,ko:K16964,ko:K17050	2	2	3	2	3	2	5	3	2	4	7	3	3	12	narG, narZ, nxrA;dmsA;ebdA;ddhA;serA, clrA	nitrate reductase / nitrite oxidoreductase, alpha subunit; anaerobic dimethyl sulfoxide reductase subunit A ; ethylbenzene hydroxylase subunit alpha; dimethylsulfide dehydrogenase subunit alpha; selenate/chlorate reductase subunit alpha	Molybdop_Fe4S4,Molybdopterin,Molydop_binding,TAT_signal
alkane	anaerobic	AssA															ko:K00656,ko:K07540															pflD;bss	formate C-acetyltransferase;benzylsuccinate synthase	Gly_radical,PFL-like
aromatic	anaerobic	AbcA_1															ko:K03182			1									1			ubiD	4-hydroxy-3-polyprenylbenzoate decarboxylase	UbiD
aromatic	anaerobic	BssA															ko:K00656,ko:K07540															pflD;bss	formate C-acetyltransferase;benzylsuccinate synthase	Gly_radical,PFL-like
aromatic	anaerobic	CmdA															ko:K10700,ko:K17050															ebdA;serA, clrA	ethylbenzene hydroxylase subunit alpha; selenate/chlorate reductase subunit alpha	Molybdopterin,Molydop_binding
aromatic	anaerobic	EbdA															ko:K10700,ko:K17050															ebdA;serA, clrA	ethylbenzene hydroxylase subunit alpha; selenate/chlorate reductase subunit alpha	Molybdopterin,Molydop_binding
aromatic	anaerobic	K27540															-															-	-	UbiD
aromatic	anaerobic	NmsA															ko:K07540															bss	benzylsuccinate synthase	Gly_radical,PFL-like

## Sheet: Table S5
Table S5: Genes associated with the hydrocarbon degradation
Strains	AlkB	AlmA_GroupI	LadB	MAH_alpha	NdoB	non_NdoB_type	TmoA_BmoA	TmoE	TomA1	TomA3	ahyA	AbcA_1
	ko:K00496	ko:K10215	ko:K04091,ko:K20938	ko:K03268,ko:K05708,ko:K08689,ko:K14748	ko:K14579		ko:K15760,ko:K18223	ko:K15764	ko:K15764,ko:K16243	ko:K16242	ko:K00370,ko:K07306,ko:K10700,ko:K16964,ko:K17050	ko:K03182	unique Genes numbers
S70T	WP_425096022.1	WP_425096777.1		WP_425094211.1	WP_425094211.1						WP_425096031.1		7
	WP_425094539.1	WP_009804217.1									WP_425097055.1
													7
S69A	MGR1582043.1	MGR1582542.1		MGR1580066.1	MGR1580066.1						MGR1582033.1
	MGR1580399.1	MGR1583260.1									MGR1582894.1
													6
Y. vesicularis CC-AMW-ET	WP_136337626.1										WP_136337614.1	WP_136339187.1
	WP_136338019.1										WP_136340552.1
											WP_136340034.1
													6
L. litoralis JCM 17792T	WP_142491583.1	WP_009827025.1				WP_142493917.1					WP_142491571.1
	WP_142492091.1										WP_142492705.1
													6
T. autumnalis LMG 29904T	WP_058242619.1		WP_058244757.1								WP_058242224.1
	WP_058244589.1										WP_058245500.1
											WP_058242931.1
													5
T. mediterranea DSM 16398T	WP_058318519.1					WP_058319781.1					WP_058317529.1
	WP_058318020.1										WP_058319624.1
													6
T. aquimarina KMM 8518T	WP_212700093.1										WP_212702166.1
	WP_212702466.1										WP_212702167.1
											WP_212699031.1
											WP_212699049.1
													10
T. mangrovi GS-10T	WP_160973197.1		WP_160975438.1			WP_160974132.1	WP_160975448.1	WP_160975444.1	WP_160975444.1	WP_160975448.1	WP_160975474.1
	WP_160972416.1		WP_212770026.1								WP_160974098.1
											WP_160973825.1
													8
R. gelatinovora corrig. DSM 5887T	WP_058262100.1			WP_058262535.1	WP_058262535.1						WP_058262087.1
	WP_058262198.1										WP_058262086.1
	WP_058262726.1										WP_058264109.1
											WP_058264266.1
													10
L. taeanensis DSM 22007T	WP_090271078.1			WP_090270764.1	WP_090270764.1						WP_090271173.1
	WP_090268970.1			WP_217650066.1	WP_217650066.1						WP_090271172.1
	WP_090269612.1										WP_090269044.1
											WP_090269758.1
											WP_090266446.1
													7
L. degradans EGI FJ00013T	WP_251419075.1			WP_251418637.1	WP_251418637.1						WP_251409646.1
	WP_251408083.1										WP_251409643.1
											WP_251418340.1
											WP_251419443.1
													11
L. pacificus DSM 29620T	WP_149789746.1	WP_149789401.1		WP_149788295.1	WP_149788295.1						WP_149787418.1	WP_149789763.1
	WP_149789766.1	WP_149788247.1									WP_149788561.1
	WP_149786449.1	WP_188129268.1									WP_149788401.1
													7
L. saemankumensis DSM 28010T	WP_090029149.1	WP_090027892.1		WP_090027761.1	WP_090027761.1						WP_090025360.1
	WP_090026836.1										WP_090027166.1
											WP_090027492.1
													13
L. marinistellae KCTC 42911T	WP_386733379.1	WP_386736131.1		WP_386736255.1	WP_386736255.1						WP_386736644.1
	WP_386736798.1										WP_386736645.1
											WP_386734343.1
											WP_386734026.1
											WP_386737986.1
											WP_386736019.1
											WP_386733349.1
											WP_386736270.1
											WP_386734079.1
Genes shown were identified by KofamKOALA ( < 10e-50 )
Red font represents significant hits (above noise cutoff) in the CANT-HYD HMMs.
Yellow background signifies identical genes.

## Sheet: Table S6
Table S6: Key genes functioning in sulfite oxidation and DMSP degradation pathways across S70T and related strains.
		S70T	CC-AWM-ET	JCM 17792T
K17222	SoxA	WP_425094654.1	WP_136337969.1	WP_142494874.1
K17223	SoxX	WP_425094651.1	WP_136337972.1	WP_142494871.1
K17224	SoxB	WP_425094655.1	WP_136337968.1	WP_142494875.1
K17225	SoxC	WP_425094656.1	WP_136337967.1	WP_142494876.1
K22622	SoxD	WP_425094657.1	WP_136337966.1	WP_142494877.1
K17226	SoxY	WP_425094652.1	WP_136337971.1	WP_142494872.1
K17227	SoxZ	WP_425094653.1	WP_136337970.1	WP_142494873.1
K01011	SseA	WP_425095044.1	WP_136339224.1	WP_185958963.1
K00381	CysI	WP_425097335.1	WP_136339574.1	WP_142492028.1
K17229	FccB	WP_425094659.1	-	-
K00955	CysNC	-	-	WP_142494995.1
K00956	CysC	-	-	WP_142494995.1
K00957	CysND	-	-	WP_142494994.1
K00958	Sat	WP_425096215.1	WP_136337378.1	-
K00955	CysNC	-	-	WP_142494995.1
K00860	CysC	-	-	-
K00390	CysH	WP_425097336.1	WP_136339573.1	WP_142492026.1
K00381	CysI	WP_425097335.1	WP_136339574.1	WP_142492028.1
K16953	DddL	WP_425094414.1	WP_136338145.1	WP_142493302.1
K28070	AcuN	-	-	-
K28071	AcuK	-	-	-
K17486	DmdA	-	-	-
K20034	DmdB	WP_425095214.1	WP_136339072.1	WP_142492661.1
		WP_425097514.1	WP_136339621.1	WP_142494474.1
		WP_425097284.1	WP_136339714.1	-
		-	WP_136340373.1	-
K20035	DmdC	WP_425096835.1	WP_136338326.1	WP_142494538.1
		WP_425096299.1	WP_136338915.1	WP_142494549.1
		WP_425094116.1	WP_136339720.1	-
K20036	DmdD	WP_425096504.1	WP_136337408.1	WP_142493250.1
		WP_425096182.1	WP_136338689.1	WP_142493658.1
"-" means no hits

## Sheet: Table S7
Table S7: Putative quorum quenching proteins in strain S70T and previously characterized QQ enzymes
Proteins	Source	Name	Description
WP_425096394.1	S70T		penicillin acylase family protein
WP_425096161.1	S70T		prephenate dehydratase
WP_425094154.1	S70T		MBL fold metallo-hydrolase
WP_425095734.1	S70T		MBL fold metallo-hydrolase
WP_425095133.1	S70T		MBL fold metallo-hydrolase
WP_425094607.1	S70T		efflux RND transporter permease subunit, lack SGNH_hydrolase
WP_425094496.1	S70T		efflux RND transporter permease subunit, lack SGNH_hydrolase
WP_425094113.1	S70T		efflux RND transporter permease subunit, lack SGNH_hydrolase
Lactonases
AKN24544.1	Tenacibaculum sp. 20J	Aii20J	quorum-quenching N-acyl-homoserine lactonase, MBL-fold metallo-hydrolase domain
AAF62398.1	Bacillus sp. 240B1	AiiA	quorum-quenching N-acyl-homoserine lactonase, MBL-fold metallo-hydrolase domain
AAL13075.1	Agrobacterium tumefaciens A6	AttM	quorum-quenching N-acyl-homoserine lactonase, MBL-fold metallo-hydrolase domain
AAO47340.1	Klebsiella pneumoniae KCTC2241	AhlK	quorum-quenching N-acyl-homoserine lactonase, MBL-fold metallo-hydrolase domain
AAP57766.1	Arthrobacter sp. IBN110	AhlD	quorum-quenching N-acyl-homoserine lactonase, MBL-fold metallo-hydrolase domain
AAT06802.1	Rhodococcus erythropolis W2	QsdA	redicted metal-dependent hydrolase, phosphotriesterase family
ABU51107.1	uncultured bacterium Bio7	BpiB04
ABV58973.1	uncultured Acidobacteria bacterium cosmid p2H8	QlcA	acy-homoserine lactone acylase
ABX84004.1	Bos taurus	PON1	Arylesterase
ACZ73823.1	Ochrobactrum sp. T63	AidH	alpha/beta hydrolase fold protein
AFV15299.1	Pseudoalteromonas byunsanensis 1A01261	QsdH	RND-type efflux transporter protein
AIY30473.1	Flagellimonas olearia Th120	MomL	quorum-quenching N-acyl-homoserine lactonase, MBL-fold metallo-hydrolase domain
AMS36875.1	Lysinibacillus sp. Gs50	AdeH	quorum-quenching N-acyl-homoserine lactonase, MBL-fold metallo-hydrolase domain
ARE36482.1	Rhodococcus sp. BH4	JydB	alpha/beta hydrolase
ASY06633.1	uncultured bacterium	Aii810	cold-adapted N-acylhomoserine lactonase
AWI14311.1	Salinicola salaria 1A01339	AhlX	quorum-quenching N-acyl-homoserine lactonase, MBL-fold metallo-hydrolase domain
AYM45058.1	Ruegeria mobilis YJ3	RmmL	N-acylhomoserine lactonase
BAH97082.2	Microbacterium testaceum StLB037	AiiM	acylhomoserine lactonase
BAK54002.1	Solibacillus silvestris StLB214	AhlS	quorum-quenching N-acyl-homoserine lactonase, MBL-fold metallo-hydrolase domain
BAO85041.1	Thermaerobacter nagasakiensis JCM11223	AiiT	quorum-quenching N-acyl-homoserine lactonase, MBL-fold metallo-hydrolase domain
BAP32158.1	Chryseobacterium sp. StRB126	AidC	N-acylhomoserine lactonase
JAO30792.1	Poeciliopsis prolifica	PON2	Serum paraoxonase/arylesterase 2
KDR41687.1	Caballeronia glathei DSM50014	QqlB	poxide hydrolase
NP_000931.1	Homo sapiens	PON3	serum paraoxonase/lactonase 3
Q97VT7.1	Saccharolobus solfataricus P2	SsoPox	Aryldialkylphosphatase
UTJ93925.1	Bacillus paralicheniformis ZP1	YtnP	quorum quenching lactonase
WP_004156943.1	Erwinia amylovora	EaAiiA	MBL fold metallo-hydrolase
WP_013530214.1	Mesorhizobium ciceri	QqlM	alpha/beta fold hydrolase
WP_017434252.1	Parageobacillus caldoxylosilyticus	GcL	AhlS family quorum-quenching N-acyl homoserine lactonase
WP_021296945.1	Alicyclobacillus acidoterrestris	AaL	AhlS family quorum-quenching N-acyl homoserine lactonase
WP_027134646.1	Geminicoccus roseus	QqlG	alpha/beta fold hydrolase
WP_029500404.1	Kurthia huakui LAM0618	AiiK	AhlS family quorum-quenching N-acyl homoserine lactonase
WP_049694637.1	Planococcus versutus L10.15	AidP	AhlS family quorum-quenching N-acyl homoserine lactonase
WP_055728871.1	Bosea thiooxidans	AidB	AidB family quorum-quenching N-acyl homoserine lactonase
WP_333723589.1	Agrobacterium tumefaciens C58	AiiB	quorum-quenching N-acyl-homoserine lactonase, MBL-fold metallo-hydrolase domain
WUR10707.1	Mesoflavibacter zeaxanthinifaciens XY85	MzmL	quorum-quenching N-acyl-homoserine lactonase, MBL-fold metallo-hydrolase domain
Acylases
BAV56778.1	﻿Acidovorax sp. strain MR-S7	﻿MacQ	N-Acyl-L-homoserine lactone acylase
AAO41113.1	﻿Ralstonia sp. XJ12B	AiiD	acy-homoserine lactone acylase
AAT68473.1	﻿Streptomyces sp. M664	AhlM	N-acylhomoserine lactone-degrading acylase
AAG05773.1	﻿Pseudomonas aeruginosa PAO1	PvdQ	3-oxo-C12-homoserine lactone acylase
AAG04421.1	﻿Pseudomonas aeruginosa PAO1	QuiP	Acyl-homoserine lactone (AHL) acylase
AAY37014.1	﻿Pseudomonas syringae B728a	HacA	Peptidase S45, penicillin amidase
AAY39885.1	﻿Pseudomonas syringae B728a	HacB	Penicillin amidase
BAB75623.1	﻿Anabaena sp. PCC7120	AiiC	Acyl-homoserine lactone (AHL) acylase
BAF94155.1	﻿Shewanella sp. MIB015	Aac	acy-homoserine lactone acylase
WP_010889514.1	﻿Deinococcus radiodurans R1	QqaR	N-acyl homoserine lactone acylase
WP_003112940.1	﻿Pseudomonas aeruginosa PAO1	HacB_PAO1	N-acylhomoserine lactone acylase
AXV43762.1	Psedomonas aeruginosa QSP01	QuiP_partial	acyl-homoserine lactone acylase
AXV43761.1	Psedomonas aeruginosa QSP01	PvdQ_partial	acyl-homoserine lactone acylase
ADI80348.1	Ochrobactrum sp.A44	AiiO	AHL acylase
AAL53452.1/AAL53453.1	Brucella melitensis 16M	AibP	Acyl-homoserine lactone (AHL) acylase
KON65911.1	Komagataeibacter europaeus CECT 8546	GqqA	prephenate dehydratase
AYG07972.1	Pseudomonas fluorescens PF08	PF2571	acylase
ABO22553.1	Shewanella loihica PV4	Slac1	penicillin V acylase-like protein
ABO24671.1	Shewanella loihica PV4	Slac2	Choloylglycine hydrolase
ASS36259.1	﻿Pseudoalteromonas flavipulchra JG1	PfmA	Acyl-homoserine lactone (AHL) acylase
QXO97735.1	Pseudomonas sp. HS-18	AigB	acyl-homoserine-lactone acylase
QXO97734.1	Pseudomonas sp. HS-18	AigA	Acyl-homoserine lactone (AHL) acylase
QXO97736.1	Pseudomonas sp. HS-18	AigC	Acyl-homoserine lactone (AHL) acylase
BAP18758.1	Acinetobacter sp. Ooi24	AmiE	acylhomoserine lactone acylase
P07941.1	﻿Kluyvera citrophila DSM 2660	KcPGA	Penicillin G amidase
AAU09670.1	﻿Streptomyces lavendulae ATCC 13664	SlPVA	penicillin V amidase
P06875.2	﻿Escherichia coli ATCC 11105	EcPGA	Penicillin G amidase
AAY25991.1	﻿Achromobacter sp. strain CCM 4824	AcPGA	penicillin G amidase
Q60136.1	﻿Bacillus megaterium ATCC 14945	BmPGA	Penicillin G amidase
AAB71221.1	﻿Alcaligenes faecalis ATCC 19018	AfPGA	penicillin G amidase
P31956.1	﻿Arthrobacter viscosus ATCC 15294	AvPGA	Penicillin G amidase
AAP86197.1	﻿Providencia rettgeri	PrPGA	penicillin G amidase
WP_064663184.1	Pseudoalteromonas sp. MQS005	APTM01	Acyl-homoserine lactone (AHL) acylase
WP_200663734.1	Psychrobacter sp. M9-54-1	AhaP	penicillin acylase family protein
